# Supplementary material for: Proteome Analysis of Camellia nitidissima Chi Revealed Its Role in Colon Cancer Through the Apoptosis and Ferroptosis Pathway
Source: Front Oncol. 2021 Nov 9;11:727130. doi: 10.3389/fonc.2021.727130 (PMC8630681; doi:10.3389/fonc.2021.727130)
Supplement: Supplementary file 2 [file DataSheet_2.xlsx]

## Sheet: Sheet1
Name	Formula	Molecular Weight	RT [min]	mzCloud Best Match	mzCloud ID	KEGG ID
Stearic acid	C18 H36 O2	284.272	21.471	99.7	919	C01530
16-Hydroxyhexadecanoic acid	C16 H32 O3	272.235	16.935	96.8	2551	C18218
Oleamide	C18 H35 N O	281.271	19.539	96	530	C19670
Erucamide	C22 H43 N O	337.333	21.673	95.9	282	/
Dibutyl phthalate	C16 H22 O4	278.151	16.108	95.7	32	/
(+/-)12(13)-DiHOME	C18 H34 O4	296.235	17.095	95.4	6638	C14829
Rutin	C27 H30 O16	610.153	10.119	95	28	/
Hexadecanamide	C16 H33 N O	255.256	19.192	95	438	/
Bis(2-ethylhexyl) phthalate	C24 H38 O4	390.276	20.667	95	30	/
Quercetin-3β-D-glucoside	C21 H20 O12	464.096	10.111	95	1472	C05623
Oleanolic acid	C30 H48 O3	438.349	19.451	94.8	7408	C17148
Docosanamide	C22 H45 N O	339.349	22.613	94.7	7384	/
N,N'-Diphenylguanidine	C13 H13 N3	211.111	6.259	94.5	2642	/
16-Hydroxyhexadecanoic acid	C16 H32 O3	272.235	19.334	93.8	2551	C18218
Eicosapentaenoic acid	C20 H30 O2	302.224	21.479	93.7	6792	C06428
Catechin	C15 H14 O6	290.079	7.654	93.6	1524	C17590
Catechin	C15 H14 O6	290.079	5.54	92.7	1524	C17590
9-Oxo-ODE	C18 H30 O3	294.219	16.951	92.6	9797	C14766
DEET	C12 H17 N O	191.131	12.363	92.5	46	C10935
Eicosapentaenoic acid	C20 H30 O2	302.224	22.958	92.3	6792	C06428
Methyl palmitate	C17 H34 O2	287.282	13.832	92.2	6685	C16995
Stearic acid	C18 H36 O2	330.277	21.465	91.8	919	C01530
18-β-Glycyrrhetinic acid	C30 H46 O4	470.339	17.703	91.7	1281	C02283
Bis(4-ethylbenzylidene)sorbitol	C24 H30 O6	414.204	14.995	91.6	7437	/
2,2'-Methylenebis(4-methyl-6-tert-butylphenol)	C23 H32 O2	340.24	19.013	91.6	1138	/
Bis(2-ethylhexyl) sebacate	C26 H50 O4	426.371	22.426	91.2	600	/
Catechin	C15 H14 O6	290.079	7.404	91.1	1524	C17590
Stearamide	C18 H37 N O	283.287	20.184	90.3	7291	C13846
2-(3,4-Dihydroxyphenyl)-5,7-dihydroxy-4-oxo-4H-chromen-3-yl 6-deoxy-2-O-{6-O-[(2E)-3-(4-hydroxyphenyl)-2-propenoyl]-β-D-glucopyranosyl}-α-L-glucopyranoside	C36 H36 O18	756.19	12.367	90.2	8244	/
9-Oxo-ODE	C18 H30 O3	294.219	15.702	90.2	9797	C14766
Eicosapentaenoic acid	C20 H30 O2	302.224	20.35	90.2	6792	C06428
Adenine	C5 H5 N5	135.055	0.494	89.9	296	C00147
Octyl decyl phthalate	C26 H42 O4	418.308	21.629	89.5	8766	/
Ursolic acid	C30 H48 O3	456.36	19.477	89.3	7408	C17148
Naringenin	C15 H12 O5	272.068	10.101	89.3	18	/
Naringin	C27 H32 O14	580.179	10.105	88.9	17	/
18-β-Glycyrrhetinic acid	C30 H46 O4	470.339	17.325	88.8	1281	C02283
Tridemorph	C19 H39 N O	297.303	20.715	88.4	745	C11285
Quercetin	C15 H10 O7	302.042	12.328	88.3	27	C00389
Nootkatone	C15 H22 O	218.167	20.018	88	842	C17914
Dodecanedioic acid	C12 H22 O4	230.152	14.102	87.9	1182	C02678
Palmitelaidic acid methyl ester	C17 H32 O2	268.24	18.586	87.8	6910	/
Dipropyleneglycol dibenzoate	C20 H22 O5	342.146	15.934	87.6	2873	/
Dodecamethylcyclohexasiloxane	C12 H36 O6 Si6	444.112	17.971	87.5	2717	/
Dimethyl phthalate	C10 H10 O4	194.058	16.125	87.5	36	/
N,N'-Dicyclohexylurea	C13 H24 N2 O	224.189	13.506	87.2	2978	/
PEG n10	C20 H42 O11	458.273	8.78	87.1	3164	/
Triethyl phosphate	C6 H15 O4 P	182.071	9.708	86.9	930	/
(3β,5ξ,9ξ,16α,21β,22α)-28-Acetoxy-16,22,24-trihydroxy-21-{[(2E)-2-methyl-2-butenoyl]oxy}olean-12-en-3-yl β-D-glucopyranosyl-(1->2)-[β-D-glucopyranosyl-(1->4)]-β-D-glucopyranosiduronic acid	C55 H86 O24	1176.56	14.476	86.9	8259	/
Dodecamethylcyclohexasiloxane	C12 H36 O6 Si6	444.112	24.956	86.9	2717	/
Lupeol	C30 H50 O	426.386	20.124	86.8	7657	C08628
Bis(2-ethylhexyl) sebacate	C26 H50 O4	426.371	20.985	86.7	600	/
Citroflex A-4	C20 H34 O8	402.225	17.076	86.7	2663	/
Indole-3-acrylic acid	C11 H9 N O2	187.064	4.386	86.3	449	/
Lupeol	C30 H50 O	426.386	22.179	86.3	7657	C08628
2-(8-Hydroxy-4a,8-dimethyldecahydro-2-naphthalenyl)acrylic acid	C15 H24 O3	234.162	15.591	86.3	7532	/
D-(+)-Glucose	C6 H12 O6	197.09	0.492	86.2	6210	C00293
D-(-)-Quinic acid	C7 H12 O6	192.063	0.513	86.1	367	C00296
Oleoyl ethanolamide	C20 H39 N O2	307.287	19.688	86.1	6838	C20792
Dodecamethylcyclohexasiloxane	C12 H36 O6 Si6	444.112	23.743	86.1	2717	/
Dodecamethylcyclohexasiloxane	C12 H36 O6 Si6	444.112	26.739	85.8	2717	/
Azelaic acid	C9 H16 O4	188.104	10.614	85.7	331	C08261
Vitexin	C21 H20 O10	432.105	11.411	85.6	6158	C01460
Naringenin	C15 H12 O5	272.069	11.822	85.6	18	/
18-β-Glycyrrhetinic acid	C30 H46 O4	470.339	20.286	85.5	1281	C02283
18-β-Glycyrrhetinic acid	C30 H46 O4	470.339	20.777	85.5	1281	C02283
Corchorifatty acid F	C18 H32 O5	328.225	13.75	85.5	7750	/
Quercetin	C15 H10 O7	302.043	11.807	85.5	27	C00389
Palmitoleic acid	C16 H30 O2	254.224	18.235	85.5	1256	C08362
(3aR,4aS,5R,7aS,8S,9aR)-5-Hydroxy-4a,8-dimethyl-3-methyleneoctahydroazuleno[6,5-b]furan-2,6(3H,4H)-dione	C15 H20 O4	264.136	6.676	85.4	7719	/
PEG n11	C22 H46 O12	502.299	9.132	85.4	3165	/
(15Z)-9,12,13-Trihydroxy-15-octadecenoic acid	C18 H34 O5	330.241	14.182	85.4	7727	/
N,N'-Diphenylguanidine	C13 H13 N3	211.111	0.513	85.3	2642	/
Methyl 2-{[2-O-(6-deoxy-α-L-mannopyranosyl)-β-D-glucopyranosyl]oxy}benzoate	C20 H28 O12	506.164	8.444	84.8	7510	/
Dodecamethylcyclohexasiloxane	C12 H36 O6 Si6	444.112	19.267	84.8	2717	/
Oleanolic acid	C30 H48 O3	438.349	12.511	84.7	7408	C17148
(2α,3β,19α)-2,3,19-Trihydroxyolean-12-en-28-oic acid	C30 H48 O5	488.35	19.239	84.6	7802	/
Arachidonic acid	C20 H32 O2	304.24	18.545	84.5	2742	C00219
Testosterone undecanoate	C30 H48 O3	456.359	15.204	84.4	7408	C17148
(3β,5ξ,9ξ,16α,21β,22α)-28-Acetoxy-16,22,24-trihydroxy-21-{[(2E)-2-methyl-2-butenoyl]oxy}olean-12-en-3-yl β-D-glucopyranosyl-(1->2)-[β-D-glucopyranosyl-(1->4)]-β-D-glucopyranosiduronic acid	C55 H86 O24	1176.56	13.386	84.4	8259	/
16-Hydroxyhexadecanoic acid	C16 H32 O3	272.235	17.777	84.1	2551	C18218
Ethyl myristate	C16 H32 O2	256.24	20.359	83.8	2599	/
Butyl benzoate	C11 H14 O2	178.099	8.761	83.7	6585	/
Lupeol	C30 H50 O	426.385	24.531	83.7	7657	C08628
Lupeol	C30 H50 O	426.386	21.814	83.6	7657	C08628
Nicotinic acid	C6 H5 N O2	123.032	0.499	83.4	519	C00253
Dodecamethylcyclohexasiloxane	C12 H36 O6 Si6	444.112	21.606	83.3	2717	/
2,2'-Methylenebis(4-methyl-6-tert-butylphenol)	C23 H32 O2	340.24	17.824	83.2	1138	/
Luteolin	C15 H10 O6	286.048	12.822	82.9	1316	C01514
Choline	C5 H13 N O	103.1	0.405	82.9	886	C00114
Astragalin	C21 H20 O11	448.1	10.824	82.7	8165	C12249
Valine	C5 H11 N O2	100.053	0.496	82.7	772	C00183
Oleanolic acid	C30 H48 O3	438.349	16.058	82.6	7408	C17148
Triphenylphosphine oxide	C18 H15 O P	278.086	13.406	82.6	932	/
2-[(2S,4aR,8aS)-2-Hydroxy-4a-methyl-8-methylenedecahydro-2-naphthalenyl]acrylic acid	C15 H22 O3	250.157	18.086	82.5	8135	/
16-Hydroxyhexadecanoic acid	C16 H32 O3	272.235	17.526	82.5	2551	C18218
(+/-)12(13)-DiHOME	C18 H34 O4	296.235	17.438	82.3	6638	C14829
3-Hydroxy-3,5,5-trimethyl-4-(3-oxo-1-buten-1-ylidene)cyclohexyl β-D-glucopyranoside	C19 H30 O8	432.2	7.75	82.3	8213	/
Sucrose	C12 H22 O11	342.116	0.51	82.3	1469	C00089
Ethyl myristate	C16 H32 O2	256.24	19.752	82.2	2599	/
2-(3,4-Dihydroxyphenyl)-5,7-dihydroxy-4-oxo-4H-chromen-3-yl 6-O-(6-deoxyhexopyranosyl)-4-O-[(2E)-3-(4-hydroxyphenyl)-2-propenoyl]hexopyranoside	C36 H36 O18	756.19	12.762	81.9	8244	/
Dodecamethylcyclohexasiloxane	C12 H36 O6 Si6	444.112	22.633	81.9	2717	/
Catechin	C15 H14 O6	336.085	7.655	81.9	1524	C17590
Arachidonic acid	C20 H32 O2	304.24	18.321	81.7	2742	C00219
Vanillic acid	C8 H8 O4	168.041	18.543	81.7	1471	C06672
Nootkatone	C15 H22 O	218.167	21.23	81.6	842	C17914
Monobutyl phthalate	C12 H14 O4	222.089	16.092	81.2	2821	/
Oleanolic acid	C30 H48 O3	502.366	19.46	81.1	7408	C17148
α-Eleostearic acid	C18 H30 O2	278.224	17.094	80.8	6594	C08315
2-(hydroxymethyl)-6-[(E)-4-(1,2,4-trihydroxy-2,6,6-trimethylcyclohexyl)but-3-en-2-yl]oxyoxane-3,4,5-triol	C19 H34 O9	452.226	5.807	80.8	8038	/
Catechin	C15 H14 O6	290.079	6.164	80.7	1524	C17590
Methyl 2-{[2-O-(6-deoxy-α-L-mannopyranosyl)-β-D-glucopyranosyl]oxy}benzoate	C20 H28 O12	506.164	8.275	80.4	7510	/
Lupeol	C30 H50 O	426.386	21.124	80.2	7657	C08628
3,4-Dimethoxyphenyl 6-O-pentopyranosylhexopyranoside	C19 H28 O12	465.185	6.213	80.2	8178	/
3-Hydroxybenzoic acid	C7 H6 O3	138.031	9.36	80.1	226	C00587
PEG n14	C28 H58 O15	634.377	10.019	80	3168	/
note: / means none
